# Supplementary material for: The Effect of Diabetes Mellitus Type 1 on the Energy Metabolism of Hepatocytes: Multiphoton Microscopy and Fluorescence Lifetime Imaging
Source: Int J Mol Sci. 2023 Nov 30;24(23):17016. doi: 10.3390/ijms242317016 (PMC10706954; doi:10.3390/ijms242317016)
Supplement: Supplementary file 1 [file ijms-24-17016-s001.zip]

Archive with 1 entries (1 files):
- ijms-2708903-supplementary.pdf
